# Supplementary material for: A comprehensive preclinical study supporting clinical trial of oncolytic chimeric poxvirus CF33-hNIS-anti-PD-L1 to treat breast cancer
Source: Mol Ther Methods Clin Dev. 2021 Dec 6;24:102–16. doi: 10.1016/j.omtm.2021.12.002 (PMC8718831; doi:10.1016/j.omtm.2021.12.002)
Supplement: Table S11. qPCR data on biodistribution ofCF33-hNIS-anti-PD-L1 virus in mice [file mmc2.xlsx]

## Sheet: Sheet1
	Table 11: qPCR data on bio-distribution ofCF33-hNIS-antiPD-L1 virus in mice.
		Animal #	Group #	Treatment		Tissue Type	Mean Quantity Measured		DNA Conc (ng/ul) Tested	Vol. Tested (uL)	gDNA Mass per Reaction (ng)	Vector Copies per ug gDNA or per swab or per mL of urine
	C #				Collection Time Point			LOQ (25 copies/Rxn)					LOD (10 copies/Rxn)
	C5	860	8	Control Article	Day 21	Bladder	0	<LOQ	200	2.5	500	<LOQ	<LOD
	C19	861	8	Control Article	Day 21	Bladder	0	<LOQ	200	2.5	500	<LOQ	<LOD
	C33	862	8	Control Article	Day 21	Bladder	0	<LOQ	200	2.5	500	<LOQ	<LOD
	C47	863	8	Control Article	Day 21	Bladder	0	<LOQ	200	2.5	500	<LOQ	<LOD
	C61	859	8	Control Article	Day 21	Bladder	0	<LOQ	200	2.5	500	<LOQ	<LOD
	C15	861	8	Control Article	Day 21	Blood	0	<LOQ	6.55	5	32.74	<LOQ	<LOD
	C1	860	8	Control Article	Day 21	Blood	0	<LOQ	7.37	5	36.85	<LOQ	<LOD
	C29	862	8	Control Article	Day 21	Blood	0	<LOQ	14.93	5	74.66	<LOQ	<LOD
	C43	863	8	Control Article	Day 21	Blood	0	<LOQ	5.79	5	28.96	<LOQ	<LOD
	C57	859	8	Control Article	Day 21	Blood	0	<LOQ	5.96	5	29.8	<LOQ	<LOD
	C6	860	8	Control Article	Day 21	Brain	0	<LOQ	200	2.5	500	<LOQ	<LOD
	C20	861	8	Control Article	Day 21	Brain	0	<LOQ	200	2.5	500	<LOQ	<LOD
	C34	862	8	Control Article	Day 21	Brain	0	<LOQ	200	2.5	500	<LOQ	<LOD
	C48	863	8	Control Article	Day 21	Brain	0	<LOQ	200	2.5	500	<LOQ	<LOD
	C62	859	8	Control Article	Day 21	Brain	0	<LOQ	200	2.5	500	<LOQ	<LOD
	C7	860	8	Control Article	Day 21	Heart	0	<LOQ	200	2.5	500	<LOQ	<LOD
	C49	863	8	Control Article	Day 21	Heart	0	<LOQ	98.98	5	494.9	<LOQ	<LOD
	C63	859	8	Control Article	Day 21	Heart	0	<LOQ	112.96	4	451.84	<LOQ	<LOD
	C35	862	8	Control Article	Day 21	Heart	0	<LOQ	191.88	2.5	479.7	<LOQ	<LOD
	C21	861	8	Control Article	Day 21	Heart	0	<LOQ	141.05	3.5	493.66	<LOQ	<LOD
	C8	860	8	Control Article	Day 21	Intestine	0	<LOQ	200	2.5	500	<LOQ	<LOD
	C22	861	8	Control Article	Day 21	Intestine	0	<LOQ	200	2.5	500	<LOQ	<LOD
	C36	862	8	Control Article	Day 21	Intestine	0	<LOQ	200	2.5	500	<LOQ	<LOD
	C50	863	8	Control Article	Day 21	Intestine	0	<LOQ	200	2.5	500	<LOQ	<LOD
	C64	859	8	Control Article	Day 21	Intestine	0	<LOQ	200	2.5	500	<LOQ	<LOD
	C23	861	8	Control Article	Day 21	Kidney	0	<LOQ	200	2.5	500	<LOQ	<LOD
	C37	862	8	Control Article	Day 21	Kidney	0	<LOQ	200	2.5	500	<LOQ	<LOD
	C51	863	8	Control Article	Day 21	Kidney	0	<LOQ	200	2.5	500	<LOQ	<LOD
	C65	859	8	Control Article	Day 21	Kidney	0	<LOQ	200	2.5	500	<LOQ	<LOD
	C9	860	8	Control Article	Day 21	Kidney	0	<LOQ	200	2.5	500	<LOQ	<LOD
	C66	859	8	Control Article	Day 21	Liver	0	<LOQ	17.62	5	88.1	<LOQ	<LOD
	C24	861	8	Control Article	Day 21	Liver	0	<LOQ	55.77	5	278.85	<LOQ	<LOD
	C38	862	8	Control Article	Day 21	Liver	0	<LOQ	46.12	5	230.6	<LOQ	<LOD
	C52	863	8	Control Article	Day 21	Liver	0	<LOQ	74.53	5	372.65	<LOQ	<LOD
	C10	860	8	Control Article	Day 21	Liver	0	<LOQ	179.9	2.5	449.75	<LOQ	<LOD
	C11	860	8	Control Article	Day 21	Lung	0	<LOQ	200	2.5	500	<LOQ	<LOD
	C25	861	8	Control Article	Day 21	Lung	0	<LOQ	200	2.5	500	<LOQ	<LOD
	C39	862	8	Control Article	Day 21	Lung	0	<LOQ	200	2.5	500	<LOQ	<LOD
	C53	863	8	Control Article	Day 21	Lung	0	<LOQ	200	2.5	500	<LOQ	<LOD
	C67	859	8	Control Article	Day 21	Lung	0	<LOQ	200	2.5	500	<LOQ	<LOD
	C40	862	8	Control Article	Day 21	Muscle	0	<LOQ	69.52	5	347.6	<LOQ	<LOD
	C54	863	8	Control Article	Day 21	Muscle	0	<LOQ	54.45	5	272.25	<LOQ	<LOD
	C12	860	8	Control Article	Day 21	Muscle	0	<LOQ	167.96	3	503.88	<LOQ	<LOD
	C68	859	8	Control Article	Day 21	Muscle	0	<LOQ	200	2.5	500	<LOQ	<LOD
	C26	861	8	Control Article	Day 21	Muscle	0	<LOQ	200	2.5	500	<LOQ	<LOD
	C13	860	8	Control Article	Day 21	Ovary	0	<LOQ	200	2.5	500	<LOQ	<LOD
	C27	861	8	Control Article	Day 21	Ovary	0	<LOQ	200	2.5	500	<LOQ	<LOD
	C55	863	8	Control Article	Day 21	Ovary	0	<LOQ	200	2.5	500	<LOQ	<LOD
	C69	859	8	Control Article	Day 21	Ovary	0	<LOQ	200	2.5	500	<LOQ	<LOD
	C41	862	8	Control Article	Day 21	Ovary	0	<LOQ	200	2.5	500	<LOQ	<LOD
						Saliva
	C18	861	8	Control Article	Day 21	Swab	0	<LOQ	NA	5	NA	<LOQ	<LOD
						Saliva
	C32	862	8	Control Article	Day 21	Swab	0	<LOQ	NA	5	NA	<LOQ	<LOD
						Saliva
	C46	863	8	Control Article	Day 21	Swab	0	<LOQ	NA	5	NA	<LOQ	<LOD
						Saliva
	C4	860	8	Control Article	Day 21	Swab	0	<LOQ	NA	5	NA	<LOQ	<LOD
						Saliva
	C60	859	8	Control Article	Day 21	Swab	0	<LOQ	NA	5	NA	<LOQ	<LOD
	C14	860	8	Control Article	Day 21	Spleen	0	<LOQ	200	2.5	500	<LOQ	<LOD
	C28	861	8	Control Article	Day 21	Spleen	0	<LOQ	200	2.5	500	<LOQ	<LOD
	C42	862	8	Control Article	Day 21	Spleen	0	<LOQ	200	2.5	500	<LOQ	<LOD
	C56	863	8	Control Article	Day 21	Spleen	0	<LOQ	200	2.5	500	<LOQ	<LOD
	C70	859	8	Control Article	Day 21	Spleen	0	<LOQ	200	2.5	500	<LOQ	<LOD
	C568	862	8	Control Article	Day 21	Tumor	0	<LOQ	200	2.5	500	<LOQ	<LOD
	C569	863	8	Control Article	Day 21	Tumor	0	<LOQ	200	2.5	500	<LOQ	<LOD
	C567	861	8	Control Article	Day 21	Tumor	0	<LOQ	200	2.5	500	<LOQ	<LOD
	C565	859	8	Control Article	Day 21	Tumor	0	<LOQ	200	2.5	500	<LOQ	<LOD
	C566	860	8	Control Article	Day 21	Tumor	0	<LOQ	200	2.5	500	<LOQ	<LOD
	C16	861	8	Control Article	Day 21	Urine	0	<LOQ	NA	2.5	NA	<LOQ	<LOD
	C2	860	8	Control Article	Day 21	Urine	0	<LOQ	NA	2.5	NA	<LOQ	<LOD
	C30	862	8	Control Article	Day 21	Urine	0	<LOQ	NA	2.5	NA	<LOQ	<LOD
	C44	863	8	Control Article	Day 21	Urine	0	<LOQ	NA	2.5	NA	<LOQ	<LOD
	C58	859	8	Control Article	Day 21	Urine	0	<LOQ	NA	2.5	NA	<LOQ	<LOD
	C438	852	8	Control Article	Day 7	Bladder	0	<LOQ	200	2.5	500	<LOQ	<LOD
	C466	854	8	Control Article	Day 7	Bladder	0	<LOQ	200	2.5	500	<LOQ	<LOD
	C452	853	8	Control Article	Day 7	Bladder	0	<LOQ	197.23	2.5	493.08	<LOQ	<LOD
	C424	851	8	Control Article	Day 7	Bladder	0	<LOQ	200	2.5	500	<LOQ	<LOD
	C480	855	8	Control Article	Day 7	Bladder	0	<LOQ	200	2.5	500	<LOQ	<LOD
	C476	855	8	Control Article	Day 7	Blood	0	<LOQ	69.6	2.5	174	<LOQ	<LOD
	C420	851	8	Control Article	Day 7	Blood	0	<LOQ	13.84	2.5	34.6	<LOQ	<LOD
	C434	852	8	Control Article	Day 7	Blood	0	<LOQ	4.63	2.5	11.58	<LOQ	<LOD
	C448	853	8	Control Article	Day 7	Blood	0	<LOQ	35	2.5	87.5	<LOQ	<LOD
	C462	854	8	Control Article	Day 7	Blood	0	<LOQ	47.84	2.5	119.6	<LOQ	<LOD
	C425	851	8	Control Article	Day 7	Brain	0	<LOQ	200	2.5	500	<LOQ	<LOD
	C439	852	8	Control Article	Day 7	Brain	0	<LOQ	200	2.5	500	<LOQ	<LOD
	C453	853	8	Control Article	Day 7	Brain	0	<LOQ	200	2.5	500	<LOQ	<LOD
	C467	854	8	Control Article	Day 7	Brain	0	<LOQ	200	2.5	500	<LOQ	<LOD
	C481	855	8	Control Article	Day 7	Brain	0	<LOQ	200	2.5	500	<LOQ	<LOD
	C426	851	8	Control Article	Day 7	Heart	0	<LOQ	200	2.5	500	<LOQ	<LOD
	C468	854	8	Control Article	Day 7	Heart	0	<LOQ	200	2.5	500	<LOQ	<LOD
	C482	855	8	Control Article	Day 7	Heart	0	<LOQ	200	2.5	500	<LOQ	<LOD
	C454	853	8	Control Article	Day 7	Heart	0	<LOQ	180.14	2.5	450.35	<LOQ	<LOD
	C440	852	8	Control Article	Day 7	Heart	0	<LOQ	200	2.5	500	<LOQ	<LOD
	C427	851	8	Control Article	Day 7	Intestine	0	<LOQ	200	2.5	500	<LOQ	<LOD
	C441	852	8	Control Article	Day 7	Intestine	0	<LOQ	200	2.5	500	<LOQ	<LOD
	C455	853	8	Control Article	Day 7	Intestine	0	<LOQ	200	2.5	500	<LOQ	<LOD
	C469	854	8	Control Article	Day 7	Intestine	0	<LOQ	200	2.5	500	<LOQ	<LOD
	C483	855	8	Control Article	Day 7	Intestine	0	<LOQ	200	2.5	500	<LOQ	<LOD
	C428	851	8	Control Article	Day 7	Kidney	0	<LOQ	200	2.5	500	<LOQ	<LOD
	C442	852	8	Control Article	Day 7	Kidney	0	<LOQ	200	2.5	500	<LOQ	<LOD
	C470	854	8	Control Article	Day 7	Kidney	0	<LOQ	200	2.5	500	<LOQ	<LOD
	C484	855	8	Control Article	Day 7	Kidney	0	<LOQ	200	2.5	500	<LOQ	<LOD
	C456	853	8	Control Article	Day 7	Kidney	0	<LOQ	200	2.5	500	<LOQ	<LOD
	C457	853	8	Control Article	Day 7	Liver	0	<LOQ	200	2.5	500	<LOQ	<LOD
	C471	854	8	Control Article	Day 7	Liver	0	<LOQ	85.41	5	427.05	<LOQ	<LOD
	C485	855	8	Control Article	Day 7	Liver	0	<LOQ	20.6	5	103	<LOQ	<LOD
	C429	851	8	Control Article	Day 7	Liver	0	<LOQ	147.92	3.5	517.72	<LOQ	<LOD
	C443	852	8	Control Article	Day 7	Liver	0	<LOQ	138.43	3.5	484.51	<LOQ	<LOD
	C430	851	8	Control Article	Day 7	Lung	0	<LOQ	200	2.5	500	<LOQ	<LOD
	C458	853	8	Control Article	Day 7	Lung	0	<LOQ	200	2.5	500	<LOQ	<LOD
	C472	854	8	Control Article	Day 7	Lung	0	<LOQ	200	2.5	500	<LOQ	<LOD
	C486	855	8	Control Article	Day 7	Lung	0	<LOQ	200	2.5	500	<LOQ	<LOD
	C444	852	8	Control Article	Day 7	Lung	0	<LOQ	200	2.5	500	<LOQ	<LOD
	C431	851	8	Control Article	Day 7	Muscle	0	<LOQ	168.61	3	505.83	<LOQ	<LOD
	C445	852	8	Control Article	Day 7	Muscle	0	<LOQ	79.18	5	395.9	<LOQ	<LOD
	C459	853	8	Control Article	Day 7	Muscle	0	<LOQ	200	2.5	500	<LOQ	<LOD
	C473	854	8	Control Article	Day 7	Muscle	0	<LOQ	200	2.5	500	<LOQ	<LOD
	C487	855	8	Control Article	Day 7	Muscle	0	<LOQ	200	2.5	500	<LOQ	<LOD
	C460	853	8	Control Article	Day 7	Ovary	0	<LOQ	200	2.5	500	<LOQ	<LOD
	C474	854	8	Control Article	Day 7	Ovary	0	<LOQ	200	2.5	500	<LOQ	<LOD
	C488	855	8	Control Article	Day 7	Ovary	0	<LOQ	200	2.5	500	<LOQ	<LOD
	C432	851	8	Control Article	Day 7	Ovary	0	<LOQ	171.16	3	513.48	<LOQ	<LOD
	C446	852	8	Control Article	Day 7	Ovary	0	<LOQ	200	2.5	500	<LOQ	<LOD
						Saliva
	C423	851	8	Control Article	Day 7	Swab	0	<LOQ	NA	5	NA	<LOQ	<LOD
						Saliva
	C437	852	8	Control Article	Day 7	Swab	0	<LOQ	NA	5	NA	<LOQ	<LOD
						Saliva
	C451	853	8	Control Article	Day 7	Swab	0	<LOQ	NA	5	NA	<LOQ	<LOD
						Saliva
	C465	854	8	Control Article	Day 7	Swab	0	<LOQ	NA	5	NA	<LOQ	<LOD
						Saliva
	C479	855	8	Control Article	Day 7	Swab	0	<LOQ	NA	5	NA	<LOQ	<LOD
	C433	851	8	Control Article	Day 7	Spleen	0	<LOQ	200	2.5	500	<LOQ	<LOD
	C461	853	8	Control Article	Day 7	Spleen	0	<LOQ	200	2.5	500	<LOQ	<LOD
	C475	854	8	Control Article	Day 7	Spleen	0	<LOQ	200	2.5	500	<LOQ	<LOD
	C489	855	8	Control Article	Day 7	Spleen	0	<LOQ	200	2.5	500	<LOQ	<LOD
	C447	852	8	Control Article	Day 7	Spleen	0	<LOQ	164.37	3	493.11	<LOQ	<LOD
	C560	851	8	Control Article	Day 7	Tumor	0	<LOQ	200	2.5	500	<LOQ	<LOD
	C561	852	8	Control Article	Day 7	Tumor	0	<LOQ	200	2.5	500	<LOQ	<LOD
	C562	853	8	Control Article	Day 7	Tumor	0	<LOQ	200	2.5	500	<LOQ	<LOD
	C563	854	8	Control Article	Day 7	Tumor	0	<LOQ	200	2.5	500	<LOQ	<LOD
	C564	855	8	Control Article	Day 7	Tumor	0	<LOQ	200	2.5	500	<LOQ	<LOD
	C421	851	8	Control Article	Day 7	Urine	0	<LOQ	NA	2.5	NA	<LOQ	<LOD
	C449	853	8	Control Article	Day 7	Urine	0	<LOQ	NA	2.5	NA	<LOQ	<LOD
	C463	854	8	Control Article	Day 7	Urine	0	<LOQ	NA	2.5	NA	<LOQ	<LOD
	C477	855	8	Control Article	Day 7	Urine	0	<LOQ	NA	2.5	NA	<LOQ	<LOD
	C435	852	8	Control Article	Day 7	Urine	0	<LOQ	NA	2.5	NA	<LOQ	<LOD
	C103	1161	11	Test Article	Day 21	Bladder	0	<LOQ	200	2.5	500	<LOQ	<LOD
	C117	1162	11	Test Article	Day 21	Bladder	0	<LOQ	200	2.5	500	<LOQ	<LOD
	C131	1163	11	Test Article	Day 21	Bladder	0	<LOQ	200	2.5	500	<LOQ	<LOD
	C89	1157	11	Test Article	Day 21	Bladder	0	<LOQ	200	2.5	500	<LOQ	<LOD
	C75	1156	11	Test Article	Day 21	Bladder	0	<LOQ	200	2.5	500	<LOQ	<LOD
	C99	1161	11	Test Article	Day 21	Blood	0	<LOQ	39.74	5	198.71	<LOQ	<LOD
	C113	1162	11	Test Article	Day 21	Blood	0	<LOQ	12.51	5	62.56	<LOQ	<LOD
	C127	1163	11	Test Article	Day 21	Blood	0	<LOQ	4.42	5	22.1	<LOQ	<LOD
	C71	1156	11	Test Article	Day 21	Blood	0	<LOQ	60.38	5	301.91	<LOQ	<LOD
	C85	1157	11	Test Article	Day 21	Blood	0	<LOQ	5.86	5	29.3	<LOQ	<LOD
	C90	1157	11	Test Article	Day 21	Brain	0	<LOQ	200	2.5	500	<LOQ	<LOD
	C104	1161	11	Test Article	Day 21	Brain	0	<LOQ	200	2.5	500	<LOQ	<LOD
	C118	1162	11	Test Article	Day 21	Brain	0	<LOQ	200	2.5	500	<LOQ	<LOD
	C132	1163	11	Test Article	Day 21	Brain	0	<LOQ	200	2.5	500	<LOQ	<LOD
	C76	1156	11	Test Article	Day 21	Brain	0	<LOQ	200	2.5	500	<LOQ	<LOD
	C91	1157	11	Test Article	Day 21	Heart	0	<LOQ	200	2.5	500	<LOQ	<LOD
	C119	1162	11	Test Article	Day 21	Heart	0	<LOQ	200	2.5	500	<LOQ	<LOD
	C133	1163	11	Test Article	Day 21	Heart	0	<LOQ	200	2.5	500	<LOQ	<LOD
	C77	1156	11	Test Article	Day 21	Heart	0	<LOQ	200	2.5	500	<LOQ	<LOD
	C105	1161	11	Test Article	Day 21	Heart	0	<LOQ	150.34	3	451.01	<LOQ	<LOD
	C92	1157	11	Test Article	Day 21	Intestine	0	<LOQ	200	2.5	500	<LOQ	<LOD
	C106	1161	11	Test Article	Day 21	Intestine	0	<LOQ	200	2.5	500	<LOQ	<LOD
	C120	1162	11	Test Article	Day 21	Intestine	0	<LOQ	200	2.5	500	<LOQ	<LOD
	C134	1163	11	Test Article	Day 21	Intestine	0	<LOQ	200	2.5	500	<LOQ	<LOD
	C78	1156	11	Test Article	Day 21	Intestine	0	<LOQ	200	2.5	500	<LOQ	<LOD
	C93	1157	11	Test Article	Day 21	Kidney	0	<LOQ	200	2.5	500	<LOQ	<LOD
	C107	1161	11	Test Article	Day 21	Kidney	0	<LOQ	200	2.5	500	<LOQ	<LOD
	C121	1162	11	Test Article	Day 21	Kidney	0	<LOQ	200	2.5	500	<LOQ	<LOD
	C135	1163	11	Test Article	Day 21	Kidney	0	<LOQ	200	2.5	500	<LOQ	<LOD
	C79	1156	11	Test Article	Day 21	Kidney	0	<LOQ	200	2.5	500	<LOQ	<LOD
	C136	1163	11	Test Article	Day 21	Liver	0	<LOQ	200	2.5	500	<LOQ	<LOD
	C108	1161	11	Test Article	Day 21	Liver	0	<LOQ	50.95	5	254.75	<LOQ	<LOD
	C122	1162	11	Test Article	Day 21	Liver	0	<LOQ	28.35	5	141.75	<LOQ	<LOD
	C94	1157	11	Test Article	Day 21	Liver	0	<LOQ	8.5	5	42.49	<LOQ	<LOD
	C80	1156	11	Test Article	Day 21	Liver	0	<LOQ	200	2.5	500	<LOQ	<LOD
	C123	1162	11	Test Article	Day 21	Lung	0	<LOQ	200	2.5	500	<LOQ	<LOD
	C81	1156	11	Test Article	Day 21	Lung	0	<LOQ	200	2.5	500	<LOQ	<LOD
	C95	1157	11	Test Article	Day 21	Lung	0	<LOQ	200	2.5	500	<LOQ	<LOD
	C137	1163	11	Test Article	Day 21	Lung	0	<LOQ	200	2.5	500	<LOQ	<LOD
	C109	1161	11	Test Article	Day 21	Lung	0	<LOQ	200	2.5	500	<LOQ	<LOD
	C110	1161	11	Test Article	Day 21	Muscle	0	<LOQ	108.35	4	433.38	<LOQ	<LOD
	C138	1163	11	Test Article	Day 21	Muscle	0	<LOQ	59.454	5	297.27	<LOQ	<LOD
	C124	1162	11	Test Article	Day 21	Muscle	0	<LOQ	200	2.5	500	<LOQ	<LOD
	C96	1157	11	Test Article	Day 21	Muscle	0	<LOQ	200	2.5	500	<LOQ	<LOD
	C82	1156	11	Test Article	Day 21	Muscle	0	<LOQ	200	2.5	500	<LOQ	<LOD
	C83	1156	11	Test Article	Day 21	Ovary	0	<LOQ	200	2.5	500	<LOQ	<LOD
	C97	1157	11	Test Article	Day 21	Ovary	0	<LOQ	200	2.5	500	<LOQ	<LOD
	C111	1161	11	Test Article	Day 21	Ovary	0	<LOQ	200	2.5	500	<LOQ	<LOD
	C125	1162	11	Test Article	Day 21	Ovary	0	<LOQ	200	2.5	500	<LOQ	<LOD
	C139	1163	11	Test Article	Day 21	Ovary	0	<LOQ	200	2.5	500	<LOQ	<LOD
						Saliva
	C88	1157	11	Test Article	Day 21	Swab	0	<LOQ	NA	5	NA	<LOQ	<LOD
						Saliva
	C102	1161	11	Test Article	Day 21	Swab	0	<LOQ	NA	5	NA	<LOQ	<LOD
						Saliva
	C116	1162	11	Test Article	Day 21	Swab	0	<LOQ	NA	5	NA	<LOQ	<LOD
						Saliva
	C130	1163	11	Test Article	Day 21	Swab	0	<LOQ	NA	5	NA	<LOQ	<LOD
						Saliva
	C74	1156	11	Test Article	Day 21	Swab	0	<LOQ	NA	5	NA	<LOQ	<LOD
	C84	1156	11	Test Article	Day 21	Spleen	0	<LOQ	200	2.5	500	<LOQ	<LOD
	C98	1157	11	Test Article	Day 21	Spleen	0	<LOQ	200	2.5	500	<LOQ	<LOD
	C112	1161	11	Test Article	Day 21	Spleen	0	<LOQ	200	2.5	500	<LOQ	<LOD
	C126	1162	11	Test Article	Day 21	Spleen	0	<LOQ	200	2.5	500	<LOQ	<LOD
	C140	1163	11	Test Article	Day 21	Spleen	0	<LOQ	200	2.5	500	<LOQ	<LOD
	C575	1156	11	Test Article	Day 21	Tumor	0	<LOQ	200	2.5	500	<LOQ	<LOD
	C576	1157	11	Test Article	Day 21	Tumor	0	<LOQ	200	2.5	500	<LOQ	<LOD
	C578	1162	11	Test Article	Day 21	Tumor	0	<LOQ	200	2.5	500	<LOQ	<LOD
	C579	1163	11	Test Article	Day 21	Tumor	0	<LOQ	200	2.5	500	<LOQ	<LOD
	C577	1161	11	Test Article	Day 21	Tumor	0	<LOQ	200	2.5	500	<LOQ	<LOD
	C86	1157	11	Test Article	Day 21	Urine	0	<LOQ	NA	2.5	NA	<LOQ	<LOD
	C100	1161	11	Test Article	Day 21	Urine	0	<LOQ	NA	2.5	NA	<LOQ	<LOD
	C114	1162	11	Test Article	Day 21	Urine	0	<LOQ	NA	2.5	NA	<LOQ	<LOD
	C128	1163	11	Test Article	Day 21	Urine	0	<LOQ	NA	2.5	NA	<LOQ	<LOD
	C72	1156	11	Test Article	Day 21	Urine	0	<LOQ	NA	2.5	NA	<LOQ	<LOD
	C494	1151	11	Test Article	Day 7	Bladder	0	<LOQ	200	2.5	500	<LOQ	<LOD
	C508	1152	11	Test Article	Day 7	Bladder	0	<LOQ	200	2.5	500	<LOQ	<LOD
	C536	1154	11	Test Article	Day 7	Bladder	0	<LOQ	200	2.5	500	<LOQ	<LOD
	C550	1155	11	Test Article	Day 7	Bladder	0	<LOQ	200	2.5	500	<LOQ	<LOD
	C522	1153	11	Test Article	Day 7	Bladder	0	<LOQ	200	2.5	500	<LOQ	<LOD
	C490	1151	11	Test Article	Day 7	Blood	0	<LOQ	75	2.5	187.5	<LOQ	<LOD
	C504	1152	11	Test Article	Day 7	Blood	0	<LOQ	53.14	2.5	132.85	<LOQ	<LOD
	C518	1153	11	Test Article	Day 7	Blood	0	<LOQ	6.88	2.5	17.2	<LOQ	<LOD
	C532	1154	11	Test Article	Day 7	Blood	0	<LOQ	59.93	2.5	149.83	<LOQ	<LOD
	C546	1155	11	Test Article	Day 7	Blood	0	<LOQ	88.86	2.5	222.15	<LOQ	<LOD
	C551	1155	11	Test Article	Day 7	Brain	0	<LOQ	200	2.5	500	<LOQ	<LOD
	C537	1154	11	Test Article	Day 7	Brain	0	<LOQ	200	2.5	500	<LOQ	<LOD
	C495	1151	11	Test Article	Day 7	Brain	0	<LOQ	200	2.5	500	<LOQ	<LOD
	C509	1152	11	Test Article	Day 7	Brain	0	<LOQ	200	2.5	500	<LOQ	<LOD
	C523	1153	11	Test Article	Day 7	Brain	0	<LOQ	200	2.5	500	<LOQ	<LOD
	C496	1151	11	Test Article	Day 7	Heart	0	<LOQ	200	2.5	500	<LOQ	<LOD
	C510	1152	11	Test Article	Day 7	Heart	0	<LOQ	200	2.5	500	<LOQ	<LOD
	C524	1153	11	Test Article	Day 7	Heart	0	<LOQ	200	2.5	500	<LOQ	<LOD
	C538	1154	11	Test Article	Day 7	Heart	0	<LOQ	200	2.5	500	<LOQ	<LOD
	C552	1155	11	Test Article	Day 7	Heart	0	<LOQ	200	2.5	500	<LOQ	<LOD
	C525	1153	11	Test Article	Day 7	Intestine	0	<LOQ	200	2.5	500	<LOQ	<LOD
	C497	1151	11	Test Article	Day 7	Intestine	0	<LOQ	200	2.5	500	<LOQ	<LOD
	C511	1152	11	Test Article	Day 7	Intestine	0	<LOQ	200	2.5	500	<LOQ	<LOD
	C539	1154	11	Test Article	Day 7	Intestine	0	<LOQ	200	2.5	500	<LOQ	<LOD
	C553	1155	11	Test Article	Day 7	Intestine	0	<LOQ	200	2.5	500	<LOQ	<LOD
	C498	1151	11	Test Article	Day 7	Kidney	0	<LOQ	200	2.5	500	<LOQ	<LOD
	C512	1152	11	Test Article	Day 7	Kidney	0	<LOQ	200	2.5	500	<LOQ	<LOD
	C554	1155	11	Test Article	Day 7	Kidney	0	<LOQ	200	2.5	500	<LOQ	<LOD
	C526	1153	11	Test Article	Day 7	Kidney	0	<LOQ	200	2.5	500	<LOQ	<LOD
	C540	1154	11	Test Article	Day 7	Kidney	0	<LOQ	200	2.5	500	<LOQ	<LOD
	C555	1155	11	Test Article	Day 7	Liver	0	<LOQ	200	2.5	500	<LOQ	<LOD
	C499	1151	11	Test Article	Day 7	Liver	0	<LOQ	52.33	5	261.65	<LOQ	<LOD
	C527	1153	11	Test Article	Day 7	Liver	0	<LOQ	31.77	5	158.85	<LOQ	<LOD
	C541	1154	11	Test Article	Day 7	Liver	0	<LOQ	49.86	5	249.3	<LOQ	<LOD
	C513	1152	11	Test Article	Day 7	Liver	0	<LOQ	13.99	5	69.94	<LOQ	<LOD
	C500	1151	11	Test Article	Day 7	Lung	0	<LOQ	200	2.5	500	<LOQ	<LOD
	C514	1152	11	Test Article	Day 7	Lung	0	<LOQ	200	2.5	500	<LOQ	<LOD
	C528	1153	11	Test Article	Day 7	Lung	0	<LOQ	200	2.5	500	<LOQ	<LOD
	C542	1154	11	Test Article	Day 7	Lung	0	<LOQ	200	2.5	500	<LOQ	<LOD
	C556	1155	11	Test Article	Day 7	Lung	0	<LOQ	200	2.5	500	<LOQ	<LOD
	C501	1151	11	Test Article	Day 7	Muscle	0	<LOQ	200	2.5	500	<LOQ	<LOD
	C515	1152	11	Test Article	Day 7	Muscle	0	<LOQ	200	2.5	500	<LOQ	<LOD
	C529	1153	11	Test Article	Day 7	Muscle	0	<LOQ	200	2.5	500	<LOQ	<LOD
	C543	1154	11	Test Article	Day 7	Muscle	0	<LOQ	200	2.5	500	<LOQ	<LOD
	C557	1155	11	Test Article	Day 7	Muscle	0	<LOQ	200	2.5	500	<LOQ	<LOD
	C516	1152	11	Test Article	Day 7	Ovary	0	<LOQ	200	2.5	500	<LOQ	<LOD
	C530	1153	11	Test Article	Day 7	Ovary	0	<LOQ	200	2.5	500	<LOQ	<LOD
	C558	1155	11	Test Article	Day 7	Ovary	0	<LOQ	200	2.5	500	<LOQ	<LOD
	C502	1151	11	Test Article	Day 7	Ovary	0	<LOQ	200	2.5	500	<LOQ	<LOD
	C544	1154	11	Test Article	Day 7	Ovary	0	<LOQ	200	2.5	500	<LOQ	<LOD
						Saliva
	C493	1151	11	Test Article	Day 7	Swab	0	<LOQ	NA	5	NA	<LOQ	<LOD
						Saliva
	C507	1152	11	Test Article	Day 7	Swab	0	<LOQ	NA	5	NA	<LOQ	<LOD
						Saliva
	C521	1153	11	Test Article	Day 7	Swab	0	<LOQ	NA	5	NA	<LOQ	<LOD
						Saliva
	C535	1154	11	Test Article	Day 7	Swab	0	<LOQ	NA	5	NA	<LOQ	<LOD
						Saliva
	C549	1155	11	Test Article	Day 7	Swab	0	<LOQ	NA	5	NA	<LOQ	<LOD
	C503	1151	11	Test Article	Day 7	Spleen	0	<LOQ	200	2.5	500	<LOQ	<LOD
	C517	1152	11	Test Article	Day 7	Spleen	0	<LOQ	200	2.5	500	<LOQ	<LOD
	C545	1154	11	Test Article	Day 7	Spleen	0	<LOQ	200	2.5	500	<LOQ	<LOD
	C559	1155	11	Test Article	Day 7	Spleen	0	<LOQ	200	2.5	500	<LOQ	<LOD
	C531	1153	11	Test Article	Day 7	Spleen	0	<LOQ	200	2.5	500	<LOQ	<LOD
	C571	1152	11	Test Article	Day 7	Tumor	0	<LOQ	200	2.5	500	<LOQ	<LOD
	C572	1153	11	Test Article	Day 7	Tumor	363.89	363.89	200	2.5	500	727.78	>LOD
	C573	1154	11	Test Article	Day 7	Tumor	0	<LOQ	200	2.5	500	<LOQ	<LOD
	C574	1155	11	Test Article	Day 7	Tumor	30.14	30.14	200	2.5	500	60.28	>LOD
	C570	1151	11	Test Article	Day 7	Tumor	0	<LOQ	200	2.5	500	<LOQ	<LOD
	C491	1151	11	Test Article	Day 7	Urine	0	<LOQ	NA	2.5	NA	<LOQ	<LOD
	C505	1152	11	Test Article	Day 7	Urine	0	<LOQ	NA	2.5	NA	<LOQ	<LOD
	C519	1153	11	Test Article	Day 7	Urine	0	<LOQ	NA	2.5	NA	<LOQ	<LOD
	C533	1154	11	Test Article	Day 7	Urine	0	<LOQ	NA	2.5	NA	<LOQ	<LOD
	C547	1155	11	Test Article	Day 7	Urine	0	<LOQ	NA	2.5	NA	<LOQ	<LOD
	C382	1253	12	Control Article	Day 12	Bladder	0	<LOQ	200	2.5	500	<LOQ	<LOD
	C396	1254	12	Control Article	Day 12	Bladder	0	<LOQ	200	2.5	500	<LOQ	<LOD
	C410	1255	12	Control Article	Day 12	Bladder	0	<LOQ	200	2.5	500	<LOQ	<LOD
	C354	1251	12	Control Article	Day 12	Bladder	0	<LOQ	200	2.5	500	<LOQ	<LOD
	C368	1252	12	Control Article	Day 12	Bladder	0	<LOQ	200	2.5	500	<LOQ	<LOD
	C350	1251	12	Control Article	Day 12	Blood	0	<LOQ	23.98	2.5	59.95	<LOQ	<LOD
	C364	1252	12	Control Article	Day 12	Blood	0	<LOQ	85.57	2.5	213.93	<LOQ	<LOD
	C378	1253	12	Control Article	Day 12	Blood	0	<LOQ	44.29	2.5	110.73	<LOQ	<LOD
	C392	1254	12	Control Article	Day 12	Blood	0	<LOQ	20.31	2.5	50.78	<LOQ	<LOD
	C406	1255	12	Control Article	Day 12	Blood	0	<LOQ	34.67	2.5	86.68	<LOQ	<LOD
	C411	1255	12	Control Article	Day 12	Brain	0	<LOQ	200	2.5	500	<LOQ	<LOD
	C397	1254	12	Control Article	Day 12	Brain	0	<LOQ	200	2.5	500	<LOQ	<LOD
	C355	1251	12	Control Article	Day 12	Brain	0	<LOQ	200	2.5	500	<LOQ	<LOD
	C383	1253	12	Control Article	Day 12	Brain	0	<LOQ	200	2.5	500	<LOQ	<LOD
	C369	1252	12	Control Article	Day 12	Brain	0	<LOQ	200	2.5	500	<LOQ	<LOD
	C356	1251	12	Control Article	Day 12	Heart	0	<LOQ	200	2.5	500	<LOQ	<LOD
	C384	1253	12	Control Article	Day 12	Heart	0	<LOQ	200	2.5	500	<LOQ	<LOD
	C398	1254	12	Control Article	Day 12	Heart	0	<LOQ	200	2.5	500	<LOQ	<LOD
	C412	1255	12	Control Article	Day 12	Heart	0	<LOQ	70.66	5	353.3	<LOQ	<LOD
	C370	1252	12	Control Article	Day 12	Heart	0	<LOQ	200	2.5	500	<LOQ	<LOD
	C357	1251	12	Control Article	Day 12	Intestine	0	<LOQ	200	2.5	500	<LOQ	<LOD
	C385	1253	12	Control Article	Day 12	Intestine	0	<LOQ	200	2.5	500	<LOQ	<LOD
	C399	1254	12	Control Article	Day 12	Intestine	0	<LOQ	200	2.5	500	<LOQ	<LOD
	C371	1252	12	Control Article	Day 12	Intestine	0	<LOQ	200	2.5	500	<LOQ	<LOD
	C413	1255	12	Control Article	Day 12	Intestine	0	<LOQ	200	2.5	500	<LOQ	<LOD
	C400	1254	12	Control Article	Day 12	Kidney	0	<LOQ	200	2.5	500	<LOQ	<LOD
	C372	1252	12	Control Article	Day 12	Kidney	0	<LOQ	200	2.5	500	<LOQ	<LOD
	C386	1253	12	Control Article	Day 12	Kidney	0	<LOQ	200	2.5	500	<LOQ	<LOD
	C358	1251	12	Control Article	Day 12	Kidney	0	<LOQ	200	2.5	500	<LOQ	<LOD
	C414	1255	12	Control Article	Day 12	Kidney	0	<LOQ	200	2.5	500	<LOQ	<LOD
	C359	1251	12	Control Article	Day 12	Liver	0	<LOQ	26.94	5	134.7	<LOQ	<LOD
	C387	1253	12	Control Article	Day 12	Liver	0	<LOQ	53.74	5	268.7	<LOQ	<LOD
	C401	1254	12	Control Article	Day 12	Liver	0	<LOQ	49.84	5	249.2	<LOQ	<LOD
	C373	1252	12	Control Article	Day 12	Liver	0	<LOQ	25	5	124.99	<LOQ	<LOD
	C415	1255	12	Control Article	Day 12	Liver	0	<LOQ	12.42	5	62.12	<LOQ	<LOD
	C374	1252	12	Control Article	Day 12	Lung	0	<LOQ	200	2.5	500	<LOQ	<LOD
	C388	1253	12	Control Article	Day 12	Lung	0	<LOQ	200	2.5	500	<LOQ	<LOD
	C402	1254	12	Control Article	Day 12	Lung	0	<LOQ	200	2.5	500	<LOQ	<LOD
	C360	1251	12	Control Article	Day 12	Lung	0	<LOQ	200	2.5	500	<LOQ	<LOD
	C416	1255	12	Control Article	Day 12	Lung	0	<LOQ	200	2.5	500	<LOQ	<LOD
	C361	1251	12	Control Article	Day 12	Muscle	0	<LOQ	66.03	5	330.15	<LOQ	<LOD
	C375	1252	12	Control Article	Day 12	Muscle	0	<LOQ	60.56	5	302.8	<LOQ	<LOD
	C389	1253	12	Control Article	Day 12	Muscle	0	<LOQ	150.91	3	452.73	<LOQ	<LOD
	C417	1255	12	Control Article	Day 12	Muscle	0	<LOQ	88.14	5	440.7	<LOQ	<LOD
	C403	1254	12	Control Article	Day 12	Muscle	0	<LOQ	200	2.5	500	<LOQ	<LOD
	C376	1252	12	Control Article	Day 12	Ovary	0	<LOQ	200	2.5	500	<LOQ	<LOD
	C390	1253	12	Control Article	Day 12	Ovary	0	<LOQ	200	2.5	500	<LOQ	<LOD
	C404	1254	12	Control Article	Day 12	Ovary	0	<LOQ	200	2.5	500	<LOQ	<LOD
	C362	1251	12	Control Article	Day 12	Ovary	0	<LOQ	200	2.5	500	<LOQ	<LOD
	C418	1255	12	Control Article	Day 12	Ovary	0	<LOQ	200	2.5	500	<LOQ	<LOD
						Saliva
	C353	1251	12	Control Article	Day 12	Swab	0	<LOQ	NA	5	NA	<LOQ	<LOD
						Saliva
	C367	1252	12	Control Article	Day 12	Swab	0	<LOQ	NA	5	NA	<LOQ	<LOD
						Saliva
	C381	1253	12	Control Article	Day 12	Swab	0	<LOQ	NA	5	NA	<LOQ	<LOD
						Saliva
	C395	1254	12	Control Article	Day 12	Swab	0	<LOQ	NA	5	NA	<LOQ	<LOD
						Saliva
	C409	1255	12	Control Article	Day 12	Swab	0	<LOQ	NA	5	NA	<LOQ	<LOD
	C377	1252	12	Control Article	Day 12	Spleen	0	<LOQ	200	2.5	500	<LOQ	<LOD
	C391	1253	12	Control Article	Day 12	Spleen	0	<LOQ	200	2.5	500	<LOQ	<LOD
	C405	1254	12	Control Article	Day 12	Spleen	0	<LOQ	200	2.5	500	<LOQ	<LOD
	C419	1255	12	Control Article	Day 12	Spleen	0	<LOQ	200	2.5	500	<LOQ	<LOD
	C363	1251	12	Control Article	Day 12	Spleen	0	<LOQ	200	2.5	500	<LOQ	<LOD
	C581	1252	12	Control Article	Day 12	Tumor	0	<LOQ	200	2.5	500	<LOQ	<LOD
	C582	1253	12	Control Article	Day 12	Tumor	0	<LOQ	200	2.5	500	<LOQ	<LOD
	C583	1254	12	Control Article	Day 12	Tumor	0	<LOQ	200	2.5	500	<LOQ	<LOD
	C584	1255	12	Control Article	Day 12	Tumor	0	<LOQ	200	2.5	500	<LOQ	<LOD
	C580	1251	12	Control Article	Day 12	Tumor	0	<LOQ	200	2.5	500	<LOQ	<LOD
	C351	1251	12	Control Article	Day 12	Urine	0	<LOQ	NA	2.5	NA	<LOQ	<LOD
	C365	1252	12	Control Article	Day 12	Urine	0	<LOQ	NA	2.5	NA	<LOQ	<LOD
	C379	1253	12	Control Article	Day 12	Urine	0	<LOQ	NA	2.5	NA	<LOQ	<LOD
	C393	1254	12	Control Article	Day 12	Urine	0	<LOQ	NA	2.5	NA	<LOQ	<LOD
	C407	1255	12	Control Article	Day 12	Urine	0	<LOQ	NA	2.5	NA	<LOQ	<LOD
	C201	1260	12	Control Article	Day 21	Bladder	0	<LOQ	200	2.5	500	<LOQ	<LOD
	C145	1256	12	Control Article	Day 21	Bladder	0	<LOQ	200	2.5	500	<LOQ	<LOD
	C159	1257	12	Control Article	Day 21	Bladder	0	<LOQ	200	2.5	500	<LOQ	<LOD
	C187	1261	12	Control Article	Day 21	Bladder	0	<LOQ	200	2.5	500	<LOQ	<LOD
	C173	1259	12	Control Article	Day 21	Bladder	0	<LOQ	200	2.5	500	<LOQ	<LOD
	C155	1257	12	Control Article	Day 21	Blood	0	<LOQ	15.83	5	79.16	<LOQ	<LOD
	C169	1259	12	Control Article	Day 21	Blood	0	<LOQ	16.03	5	80.13	<LOQ	<LOD
	C183	1261	12	Control Article	Day 21	Blood	0	<LOQ	5.63	5	28.16	<LOQ	<LOD
	C197	1260	12	Control Article	Day 21	Blood	0	<LOQ	7.1	5	35.51	<LOQ	<LOD
	C141	1256	12	Control Article	Day 21	Blood	0	<LOQ	27.56	2.5	68.9	<LOQ	<LOD
	C146	1256	12	Control Article	Day 21	Brain	0	<LOQ	200	2.5	500	<LOQ	<LOD
	C174	1259	12	Control Article	Day 21	Brain	0	<LOQ	200	2.5	500	<LOQ	<LOD
	C188	1261	12	Control Article	Day 21	Brain	0	<LOQ	200	2.5	500	<LOQ	<LOD
	C202	1260	12	Control Article	Day 21	Brain	0	<LOQ	200	2.5	500	<LOQ	<LOD
	C160	1257	12	Control Article	Day 21	Brain	0	<LOQ	200	2.5	500	<LOQ	<LOD
	C147	1256	12	Control Article	Day 21	Heart	0	<LOQ	200	2.5	500	<LOQ	<LOD
	C161	1257	12	Control Article	Day 21	Heart	0	<LOQ	200	2.5	500	<LOQ	<LOD
	C175	1259	12	Control Article	Day 21	Heart	0	<LOQ	200	2.5	500	<LOQ	<LOD
	C189	1261	12	Control Article	Day 21	Heart	0	<LOQ	200	2.5	500	<LOQ	<LOD
	C203	1260	12	Control Article	Day 21	Heart	0	<LOQ	200	2.5	500	<LOQ	<LOD
	C148	1256	12	Control Article	Day 21	Intestine	0	<LOQ	200	2.5	500	<LOQ	<LOD
	C190	1261	12	Control Article	Day 21	Intestine	0	<LOQ	200	2.5	500	<LOQ	<LOD
	C204	1260	12	Control Article	Day 21	Intestine	0	<LOQ	200	2.5	500	<LOQ	<LOD
	C162	1257	12	Control Article	Day 21	Intestine	0	<LOQ	200	2.5	500	<LOQ	<LOD
	C176	1259	12	Control Article	Day 21	Intestine	0	<LOQ	200	2.5	500	<LOQ	<LOD
	C177	1259	12	Control Article	Day 21	Kidney	0	<LOQ	200	2.5	500	<LOQ	<LOD
	C191	1261	12	Control Article	Day 21	Kidney	0	<LOQ	200	2.5	500	<LOQ	<LOD
	C205	1260	12	Control Article	Day 21	Kidney	0	<LOQ	63.3	5	316.5	<LOQ	<LOD
	C149	1256	12	Control Article	Day 21	Kidney	0	<LOQ	200	2.5	500	<LOQ	<LOD
	C163	1257	12	Control Article	Day 21	Kidney	0	<LOQ	200	2.5	500	<LOQ	<LOD
	C164	1257	12	Control Article	Day 21	Liver	0	<LOQ	200	2.5	500	<LOQ	<LOD
	C206	1260	12	Control Article	Day 21	Liver	0	<LOQ	200	2.5	500	<LOQ	<LOD
	C178	1259	12	Control Article	Day 21	Liver	0	<LOQ	39.5	5	197.5	<LOQ	<LOD
	C192	1261	12	Control Article	Day 21	Liver	0	<LOQ	95.72	5	478.6	<LOQ	<LOD
	C150	1256	12	Control Article	Day 21	Liver	0	<LOQ	162.41	3	487.23	<LOQ	<LOD
	C165	1257	12	Control Article	Day 21	Lung	0	<LOQ	200	2.5	500	<LOQ	<LOD
	C179	1259	12	Control Article	Day 21	Lung	0	<LOQ	200	2.5	500	<LOQ	<LOD
	C193	1261	12	Control Article	Day 21	Lung	0	<LOQ	200	2.5	500	<LOQ	<LOD
	C207	1260	12	Control Article	Day 21	Lung	0	<LOQ	200	2.5	500	<LOQ	<LOD
	C151	1256	12	Control Article	Day 21	Lung	0	<LOQ	200	2.5	500	<LOQ	<LOD
	C180	1259	12	Control Article	Day 21	Muscle	0	<LOQ	98.83	5	494.15	<LOQ	<LOD
	C152	1256	12	Control Article	Day 21	Muscle	0	<LOQ	159.73	3	479.19	<LOQ	<LOD
	C166	1257	12	Control Article	Day 21	Muscle	0	<LOQ	200	2.5	500	<LOQ	<LOD
	C208	1260	12	Control Article	Day 21	Muscle	0	<LOQ	200	2.5	500	<LOQ	<LOD
	C194	1261	12	Control Article	Day 21	Muscle	0	<LOQ	200	2.5	500	<LOQ	<LOD
	C181	1259	12	Control Article	Day 21	Ovary	0	<LOQ	200	2.5	500	<LOQ	<LOD
	C195	1261	12	Control Article	Day 21	Ovary	0	<LOQ	200	2.5	500	<LOQ	<LOD
	C209	1260	12	Control Article	Day 21	Ovary	0	<LOQ	200	2.5	500	<LOQ	<LOD
	C153	1256	12	Control Article	Day 21	Ovary	0	<LOQ	200	2.5	500	<LOQ	<LOD
	C167	1257	12	Control Article	Day 21	Ovary	0	<LOQ	200	2.5	500	<LOQ	<LOD
						Saliva
	C144	1256	12	Control Article	Day 21	Swab	0	<LOQ	NA	5	NA	<LOQ	<LOD
						Saliva
	C158	1257	12	Control Article	Day 21	Swab	0	<LOQ	NA	5	NA	<LOQ	<LOD
						Saliva
	C172	1259	12	Control Article	Day 21	Swab	0	<LOQ	NA	5	NA	<LOQ	<LOD
						Saliva
	C186	1261	12	Control Article	Day 21	Swab	0	<LOQ	NA	5	NA	<LOQ	<LOD
						Saliva
	C200	1260	12	Control Article	Day 21	Swab	0	<LOQ	NA	5	NA	<LOQ	<LOD
	C168	1257	12	Control Article	Day 21	Spleen	0	<LOQ	200	2.5	500	<LOQ	<LOD
	C182	1259	12	Control Article	Day 21	Spleen	0	<LOQ	200	2.5	500	<LOQ	<LOD
	C196	1261	12	Control Article	Day 21	Spleen	0	<LOQ	200	2.5	500	<LOQ	<LOD
	C210	1260	12	Control Article	Day 21	Spleen	0	<LOQ	200	2.5	500	<LOQ	<LOD
	C154	1256	12	Control Article	Day 21	Spleen	0	<LOQ	200	2.5	500	<LOQ	<LOD
	C585	1256	12	Control Article	Day 21	Tumor	0	<LOQ	200	2.5	500	<LOQ	<LOD
	C586	1257	12	Control Article	Day 21	Tumor	0	<LOQ	200	2.5	500	<LOQ	<LOD
	C587	1259	12	Control Article	Day 21	Tumor	0	<LOQ	200	2.5	500	<LOQ	<LOD
	C588	1260	12	Control Article	Day 21	Tumor	0	<LOQ	200	2.5	500	<LOQ	<LOD
	C589	1261	12	Control Article	Day 21	Tumor	0	<LOQ	200	2.5	500	<LOQ	<LOD
	C142	1256	12	Control Article	Day 21	Urine	0	<LOQ	NA	2.5	NA	<LOQ	<LOD
	C156	1257	12	Control Article	Day 21	Urine	0	<LOQ	NA	2.5	NA	<LOQ	<LOD
	C170	1259	12	Control Article	Day 21	Urine	0	<LOQ	NA	2.5	NA	<LOQ	<LOD
	C184	1261	12	Control Article	Day 21	Urine	0	<LOQ	NA	2.5	NA	<LOQ	<LOD
	C198	1260	12	Control Article	Day 21	Urine	0	<LOQ	NA	2.5	NA	<LOQ	<LOD
	C312	1453	14	Test Article	Day 12	Bladder	0	<LOQ	200	2.5	500	<LOQ	<LOD
	C326	1454	14	Test Article	Day 12	Bladder	0	<LOQ	200	2.5	500	<LOQ	<LOD
	C284	1451	14	Test Article	Day 12	Bladder	0	<LOQ	200	2.5	500	<LOQ	<LOD
	C298	1452	14	Test Article	Day 12	Bladder	0	<LOQ	200	2.5	500	<LOQ	<LOD
	C340	1455	14	Test Article	Day 12	Bladder	0	<LOQ	200	2.5	500	<LOQ	<LOD
	C280	1451	14	Test Article	Day 12	Blood	0	<LOQ	2.88	5	14.41	<LOQ	<LOD
	C294	1452	14	Test Article	Day 12	Blood	0	<LOQ	76.9	5	384.5	<LOQ	<LOD
	C308	1453	14	Test Article	Day 12	Blood	0	<LOQ	18.63	5	93.13	<LOQ	<LOD
	C322	1454	14	Test Article	Day 12	Blood	0	<LOQ	4.19	5	20.95	<LOQ	<LOD
	C336	1455	14	Test Article	Day 12	Blood	0	<LOQ	16.08	5	80.39	<LOQ	<LOD
	C327	1454	14	Test Article	Day 12	Brain	0	<LOQ	200	2.5	500	<LOQ	<LOD
	C313	1453	14	Test Article	Day 12	Brain	0	<LOQ	200	2.5	500	<LOQ	<LOD
	C285	1451	14	Test Article	Day 12	Brain	0	<LOQ	200	2.5	500	<LOQ	<LOD
	C299	1452	14	Test Article	Day 12	Brain	0	<LOQ	200	2.5	500	<LOQ	<LOD
	C341	1455	14	Test Article	Day 12	Brain	0	<LOQ	200	2.5	500	<LOQ	<LOD
	C314	1453	14	Test Article	Day 12	Heart	0	<LOQ	200	2.5	500	<LOQ	<LOD
	C328	1454	14	Test Article	Day 12	Heart	0	<LOQ	200	2.5	500	<LOQ	<LOD
	C342	1455	14	Test Article	Day 12	Heart	0	<LOQ	200	2.5	500	<LOQ	<LOD
	C286	1451	14	Test Article	Day 12	Heart	0	<LOQ	119.68	4	478.71	<LOQ	<LOD
	C300	1452	14	Test Article	Day 12	Heart	0	<LOQ	185.12	2.5	462.8	<LOQ	<LOD
	C315	1453	14	Test Article	Day 12	Intestine	0	<LOQ	200	2.5	500	<LOQ	<LOD
	C343	1455	14	Test Article	Day 12	Intestine	0	<LOQ	200	2.5	500	<LOQ	<LOD
	C287	1451	14	Test Article	Day 12	Intestine	0	<LOQ	200	2.5	500	<LOQ	<LOD
	C301	1452	14	Test Article	Day 12	Intestine	0	<LOQ	200	2.5	500	<LOQ	<LOD
	C329	1454	14	Test Article	Day 12	Intestine	0	<LOQ	200	2.5	500	<LOQ	<LOD
	C316	1453	14	Test Article	Day 12	Kidney	0	<LOQ	200	2.5	500	<LOQ	<LOD
	C288	1451	14	Test Article	Day 12	Kidney	0	<LOQ	200	2.5	500	<LOQ	<LOD
	C302	1452	14	Test Article	Day 12	Kidney	0	<LOQ	200	2.5	500	<LOQ	<LOD
	C330	1454	14	Test Article	Day 12	Kidney	0	<LOQ	200	2.5	500	<LOQ	<LOD
	C344	1455	14	Test Article	Day 12	Kidney	0	<LOQ	200	2.5	500	<LOQ	<LOD
	C289	1451	14	Test Article	Day 12	Liver	0	<LOQ	94.95	5	474.75	<LOQ	<LOD
	C303	1452	14	Test Article	Day 12	Liver	0	<LOQ	109.42	4	437.68	<LOQ	<LOD
	C317	1453	14	Test Article	Day 12	Liver	0	<LOQ	173.7	3	521.1	<LOQ	<LOD
	C331	1454	14	Test Article	Day 12	Liver	0	<LOQ	171.12	3	513.36	<LOQ	<LOD
	C345	1455	14	Test Article	Day 12	Liver	0	<LOQ	51.65	5	258.23	<LOQ	<LOD
	C318	1453	14	Test Article	Day 12	Lung	0	<LOQ	200	2.5	500	<LOQ	<LOD
	C290	1451	14	Test Article	Day 12	Lung	0	<LOQ	200	2.5	500	<LOQ	<LOD
	C304	1452	14	Test Article	Day 12	Lung	0	<LOQ	200	2.5	500	<LOQ	<LOD
	C332	1454	14	Test Article	Day 12	Lung	0	<LOQ	200	2.5	500	<LOQ	<LOD
	C346	1455	14	Test Article	Day 12	Lung	0	<LOQ	200	2.5	500	<LOQ	<LOD
	C291	1451	14	Test Article	Day 12	Muscle	0	<LOQ	67.82	5	339.1	<LOQ	<LOD
	C305	1452	14	Test Article	Day 12	Muscle	0	<LOQ	56.94	5	284.68	<LOQ	<LOD
	C319	1453	14	Test Article	Day 12	Muscle	0	<LOQ	200	2.5	500	<LOQ	<LOD
	C333	1454	14	Test Article	Day 12	Muscle	0	<LOQ	200	2.5	500	<LOQ	<LOD
	C347	1455	14	Test Article	Day 12	Muscle	0	<LOQ	200	2.5	500	<LOQ	<LOD
	C306	1452	14	Test Article	Day 12	Ovary	0	<LOQ	200	2.5	500	<LOQ	<LOD
	C334	1454	14	Test Article	Day 12	Ovary	0	<LOQ	200	2.5	500	<LOQ	<LOD
	C348	1455	14	Test Article	Day 12	Ovary	0	<LOQ	200	2.5	500	<LOQ	<LOD
	C320	1453	14	Test Article	Day 12	Ovary	0	<LOQ	200	2.5	500	<LOQ	<LOD
	C292	1451	14	Test Article	Day 12	Ovary	0	<LOQ	200	2.5	500	<LOQ	<LOD
						Saliva
	C283	1451	14	Test Article	Day 12	Swab	0	<LOQ	NA	5	NA	<LOQ	<LOD
						Saliva
	C297	1452	14	Test Article	Day 12	Swab	0	<LOQ	NA	5	NA	<LOQ	<LOD
						Saliva
	C311	1453	14	Test Article	Day 12	Swab	0	<LOQ	NA	5	NA	<LOQ	<LOD
						Saliva
	C325	1454	14	Test Article	Day 12	Swab	0	<LOQ	NA	5	NA	<LOQ	<LOD
						Saliva
	C339	1455	14	Test Article	Day 12	Swab	0	<LOQ	NA	5	NA	<LOQ	<LOD
	C321	1453	14	Test Article	Day 12	Spleen	0	<LOQ	200	2.5	500	<LOQ	<LOD
	C293	1451	14	Test Article	Day 12	Spleen	0	<LOQ	200	2.5	500	<LOQ	<LOD
	C307	1452	14	Test Article	Day 12	Spleen	0	<LOQ	200	2.5	500	<LOQ	<LOD
	C335	1454	14	Test Article	Day 12	Spleen	0	<LOQ	200	2.5	500	<LOQ	<LOD
	C349	1455	14	Test Article	Day 12	Spleen	0	<LOQ	200	2.5	500	<LOQ	<LOD
	C590	1451	14	Test Article	Day 12	Tumor	454.46	454.46	200	2.5	500	908.92	>LOD
	C591	1452	14	Test Article	Day 12	Tumor	21.23	<LOQ	200	2.5	500	<LOQ	>LOD
	C592	1453	14	Test Article	Day 12	Tumor	6.65	<LOQ	200	2.5	500	<LOQ	<LOD
	C593	1454	14	Test Article	Day 12	Tumor	23.62	<LOQ	200	2.5	500	<LOQ	>LOD
	C594	1455	14	Test Article	Day 12	Tumor	9.56	<LOQ	200	2.5	500	<LOQ	<LOD
	C281	1451	14	Test Article	Day 12	Urine	0	<LOQ	NA	2.5	NA	<LOQ	<LOD
	C295	1452	14	Test Article	Day 12	Urine	0	<LOQ	NA	2.5	NA	<LOQ	<LOD
	C309	1453	14	Test Article	Day 12	Urine	0	<LOQ	NA	2.5	NA	<LOQ	<LOD
	C323	1454	14	Test Article	Day 12	Urine	0	<LOQ	NA	2.5	NA	<LOQ	<LOD
	C337	1455	14	Test Article	Day 12	Urine	0	<LOQ	NA	2.5	NA	<LOQ	<LOD
	C229	1458	14	Test Article	Day 21	Bladder	0	<LOQ	200	2.5	500	<LOQ	<LOD
	C243	1459	14	Test Article	Day 21	Bladder	0	<LOQ	200	2.5	500	<LOQ	<LOD
	C256	1456	14	Test Article	Day 21	Bladder	0	<LOQ	200	2.5	500	<LOQ	<LOD
	C270	1461	14	Test Article	Day 21	Bladder	0	<LOQ	200	2.5	500	<LOQ	<LOD
	C215	1457	14	Test Article	Day 21	Bladder	0	<LOQ	153.47	3	460.41	<LOQ	<LOD
	C211	1457	14	Test Article	Day 21	Blood	0	<LOQ	10.74	5	53.69	<LOQ	<LOD
	C225	1458	14	Test Article	Day 21	Blood	0	<LOQ	12.19	5	60.94	<LOQ	<LOD
	C239	1459	14	Test Article	Day 21	Blood	0	<LOQ	4.58	5	22.9	<LOQ	<LOD
	C253	1456	14	Test Article	Day 21	Blood	0	<LOQ	15.46	5	77.28	<LOQ	<LOD
	C266	1461	14	Test Article	Day 21	Blood	0	<LOQ	2.31	5	11.55	<LOQ	<LOD
	C216	1457	14	Test Article	Day 21	Brain	0	<LOQ	200	2.5	500	<LOQ	<LOD
	C230	1458	14	Test Article	Day 21	Brain	0	<LOQ	200	2.5	500	<LOQ	<LOD
	C271	1461	14	Test Article	Day 21	Brain	0	<LOQ	200	2.5	500	<LOQ	<LOD
	C257	1456	14	Test Article	Day 21	Brain	0	<LOQ	200	2.5	500	<LOQ	<LOD
	C244	1459	14	Test Article	Day 21	Brain	0	<LOQ	161.53	3	484.59	<LOQ	<LOD
	C217	1457	14	Test Article	Day 21	Heart	0	<LOQ	200	2.5	500	<LOQ	<LOD
	C231	1458	14	Test Article	Day 21	Heart	0	<LOQ	200	2.5	500	<LOQ	<LOD
	C272	1461	14	Test Article	Day 21	Heart	0	<LOQ	200	2.5	500	<LOQ	<LOD
	C245	1459	14	Test Article	Day 21	Heart	0	<LOQ	109.44	4	437.76	<LOQ	<LOD
	C258	1456	14	Test Article	Day 21	Heart	0	<LOQ	134.62	3.5	471.17	<LOQ	<LOD
	C218	1457	14	Test Article	Day 21	Intestine	0	<LOQ	200	2.5	500	<LOQ	<LOD
	C232	1458	14	Test Article	Day 21	Intestine	0	<LOQ	200	2.5	500	<LOQ	<LOD
	C246	1459	14	Test Article	Day 21	Intestine	0	<LOQ	200	2.5	500	<LOQ	<LOD
	C259	1456	14	Test Article	Day 21	Intestine	0	<LOQ	200	2.5	500	<LOQ	<LOD
	C273	1461	14	Test Article	Day 21	Intestine	0	<LOQ	200	2.5	500	<LOQ	<LOD
	C219	1457	14	Test Article	Day 21	Kidney	0	<LOQ	200	2.5	500	<LOQ	<LOD
	C233	1458	14	Test Article	Day 21	Kidney	0	<LOQ	200	2.5	500	<LOQ	<LOD
	C247	1459	14	Test Article	Day 21	Kidney	0	<LOQ	200	2.5	500	<LOQ	<LOD
	C260	1456	14	Test Article	Day 21	Kidney	0	<LOQ	200	2.5	500	<LOQ	<LOD
	C274	1461	14	Test Article	Day 21	Kidney	0	<LOQ	200	2.5	500	<LOQ	<LOD
	C220	1457	14	Test Article	Day 21	Liver	0	<LOQ	200	2.5	500	<LOQ	<LOD
	C234	1458	14	Test Article	Day 21	Liver	0	<LOQ	200	2.5	500	<LOQ	<LOD
	C248	1459	14	Test Article	Day 21	Liver	0	<LOQ	200	2.5	500	<LOQ	<LOD
	C261	1456	14	Test Article	Day 21	Liver	0	<LOQ	200	2.5	500	<LOQ	<LOD
	C275	1461	14	Test Article	Day 21	Liver	0	<LOQ	86.05	5	430.25	<LOQ	<LOD
	C221	1457	14	Test Article	Day 21	Lung	0	<LOQ	200	2.5	500	<LOQ	<LOD
	C235	1458	14	Test Article	Day 21	Lung	0	<LOQ	200	2.5	500	<LOQ	<LOD
	C249	1459	14	Test Article	Day 21	Lung	0	<LOQ	200	2.5	500	<LOQ	<LOD
	C276	1461	14	Test Article	Day 21	Lung	0	<LOQ	200	2.5	500	<LOQ	<LOD
	C262	1456	14	Test Article	Day 21	Lung	0	<LOQ	200	2.5	500	<LOQ	<LOD
	C277	1461	14	Test Article	Day 21	Muscle	0	<LOQ	57.03	5	285.15	<LOQ	<LOD
	C222	1457	14	Test Article	Day 21	Muscle	0	<LOQ	80.12	5	400.6	<LOQ	<LOD
	C263	1456	14	Test Article	Day 21	Muscle	0	<LOQ	77.3	5	386.5	<LOQ	<LOD
	C250	1459	14	Test Article	Day 21	Muscle	0	<LOQ	133.9	3.5	468.65	<LOQ	<LOD
	C236	1458	14	Test Article	Day 21	Muscle	0	<LOQ	200	2.5	500	<LOQ	<LOD
	C237	1458	14	Test Article	Day 21	Ovary	0	<LOQ	200	2.5	500	<LOQ	<LOD
	C251	1459	14	Test Article	Day 21	Ovary	0	<LOQ	200	2.5	500	<LOQ	<LOD
	C264	1456	14	Test Article	Day 21	Ovary	0	<LOQ	200	2.5	500	<LOQ	<LOD
	C278	1461	14	Test Article	Day 21	Ovary	0	<LOQ	200	2.5	500	<LOQ	<LOD
	C223	1457	14	Test Article	Day 21	Ovary	0	<LOQ	200	2.5	500	<LOQ	<LOD
						Saliva
	C214	1457	14	Test Article	Day 21	Swab	0	<LOQ	NA	5	NA	<LOQ	<LOD
						Saliva
	C228	1458	14	Test Article	Day 21	Swab	0	<LOQ	NA	5	NA	<LOQ	<LOD
						Saliva
	C242	1459	14	Test Article	Day 21	Swab	0	<LOQ	NA	5	NA	<LOQ	<LOD
						Saliva
	C255	1456	14	Test Article	Day 21	Swab	0	<LOQ	NA	5	NA	<LOQ	<LOD
						Saliva
	C269	1461	14	Test Article	Day 21	Swab	0	<LOQ	NA	5	NA	<LOQ	<LOD
	C224	1457	14	Test Article	Day 21	Spleen	0	<LOQ	200	2.5	500	<LOQ	<LOD
	C238	1458	14	Test Article	Day 21	Spleen	0	<LOQ	200	2.5	500	<LOQ	<LOD
	C252	1459	14	Test Article	Day 21	Spleen	0	<LOQ	200	2.5	500	<LOQ	<LOD
	C265	1456	14	Test Article	Day 21	Spleen	0	<LOQ	200	2.5	500	<LOQ	<LOD
	C279	1461	14	Test Article	Day 21	Spleen	0	<LOQ	200	2.5	500	<LOQ	<LOD
	C599	1461	14	Test Article	Day 21	Tumor	0	<LOQ	200	2.5	500	<LOQ	<LOD
	C596	1457	14	Test Article	Day 21	Tumor	187	186.525	200	2.5	500	373.05	>LOD
	C597	1458	14	Test Article	Day 21	Tumor	0	<LOQ	200	2.5	500	<LOQ	<LOD
	C598	1459	14	Test Article	Day 21	Tumor	0	<LOQ	200	2.5	500	<LOQ	<LOD
	C595	1456	14	Test Article	Day 21	Tumor	0	<LOQ	200	2.5	500	<LOQ	<LOD
	C212	1457	14	Test Article	Day 21	Urine	0	<LOQ	NA	2.5	NA	<LOQ	<LOD
	C226	1458	14	Test Article	Day 21	Urine	0	<LOQ	NA	2.5	NA	<LOQ	<LOD
	C240	1459	14	Test Article	Day 21	Urine	0	<LOQ	NA	2.5	NA	<LOQ	<LOD
	C267	1461	14	Test Article	Day 21	Urine	0	<LOQ	NA	2.5	NA	<LOQ	<LOD
